# Supplementary material for: Mature MUC5AC Expression in Resected Pancreatic Ductal Adenocarcinoma Predicts Treatment Response and Outcomes
Source: Int J Mol Sci. 2024 Aug 20;25(16):9041. doi: 10.3390/ijms25169041 (PMC11354508; doi:10.3390/ijms25169041)
Supplement: Supplementary file 1 [file ijms-25-09041-s001.zip]

Archive with 1 entries (1 files):
- ijms-3117495-supplementary.pdf
